# Supplementary material for: Tomato SlWRKY3 Negatively Regulates Botrytis cinerea Resistance via TPK1b
Source: Plants (Basel). 2024 Jun 8;13(12):1597. doi: 10.3390/plants13121597 (PMC11207927; doi:10.3390/plants13121597)
Supplement: Supplementary file 1 [file plants-13-01597-s001.zip]

Archive with 1 entries (1 files):
- plants-2980474-supplementary.pdf
